# Supplementary material for: Global Transcriptome Analysis of the Scorpion Centruroides noxius: New Toxin Families and Evolutionary Insights from an Ancestral Scorpion Species
Source: PLoS One. 2012 Aug 17;7(8):e43331. doi: 10.1371/journal.pone.0043331 (PMC3422302; doi:10.1371/journal.pone.0043331)
Supplement: Table S4 — Read counts and expression specificity (ubiquitous, telson or body) for each isogroup. (XLS) [file pone.0043331.s008.xls]

## Sheet: Hoja1
id	isogroup	Number of reads Resting Telson	Number of reads Active Telson	Number of reads Body (w/o telson)	Expression
1	isogroup00001	397242	314997	283599	U	U: ubiquitous
2	isogroup00002	278	201	8816	U	T: Telson
3	isogroup00003	1294	1718	327	U	AT: Active Telson
4	isogroup00004	444	1058	1102	U	RT: Resting Telson
5	isogroup00005	1110	901	92	U	B: Body
6	isogroup00006	274	210	138	U
7	isogroup00007	600	487	157	U
8	isogroup00008	326	358	107	U
9	isogroup00009	306	266	111	U
10	isogroup00010	922	561	4085	U
11	isogroup00011	149	145	57	U
12	isogroup00012	172	148	62	U
13	isogroup00013	3464	2771	1734	U
14	isogroup00014	331	238	3131	U
15	isogroup00015	1984	1463	280	U
16	isogroup00016	995	1021	259	U
17	isogroup00017	1891	2106	131	U
18	isogroup00018	164	137	53	U
19	isogroup00019	277	291	72	U
20	isogroup00020	1002	737	504	U
21	isogroup00021	333	296	65	U
22	isogroup00022	129	127	44	U
23	isogroup00023	1797	1868	4628	U
24	isogroup00024	595	427	281	U
25	isogroup00025	70	50	2131	U
26	isogroup00026	632	708	308	U
27	isogroup00027	86	38	3413	U
28	isogroup00028	2478	2207	30	U
29	isogroup00029	117	105	53	U
30	isogroup00030	148	103	61	U
31	isogroup00031	129	161	711	U
32	isogroup00032	770	620	1	U
33	isogroup00033	932	848	5059	U
34	isogroup00034	134	135	2810	U
35	isogroup00035	1712	1318	58	U
36	isogroup00036	180	117	43	U
37	isogroup00037	119	122	65	U
38	isogroup00038	107	5115	5195	U
39	isogroup00039	1112	990	3447	U
40	isogroup00040	1230	876	7	U
41	isogroup00041	1250	993	119	U
42	isogroup00042	1145	990	64	U
43	isogroup00043	585	711	8	U
44	isogroup00044	304	178	429	U
45	isogroup00045	435	285	1717	U
46	isogroup00046	398	543	2	U
47	isogroup00047	258	259	259	U
48	isogroup00048	4909	2586	750	U
49	isogroup00049	205	223	113	U
50	isogroup00050	41	47	24	U
51	isogroup00051	87	59	26	U
52	isogroup00052	91	134	242	U
53	isogroup00053	187	187	109	U
54	isogroup00054	38	33	51	U
55	isogroup00055	339	309	1217	U
56	isogroup00056	70	58	14	U
57	isogroup00057	352	295	159	U
58	isogroup00058	478	428	31	U
59	isogroup00059	267	225	220	U
60	isogroup00060	7	9	299	U
61	isogroup00061	1127	1224	474	U
62	isogroup00062	316	220	189	U
63	isogroup00063	110	23	703	U
64	isogroup00064	76	85	289	U
65	isogroup00065	791	776	148	U
66	isogroup00066	273	233	896	U
67	isogroup00067	1108	636	2048	U
68	isogroup00068	920	878	1539	U
69	isogroup00069	410	241	330	U
70	isogroup00070	430	364	995	U
71	isogroup00071	35	58	12	U
72	isogroup00072	61	62	20	U
73	isogroup00073	0	0	449	B
74	isogroup00074	34	46	12	U
75	isogroup00075	1491	995	981	U
76	isogroup00076	78	69	11	U
77	isogroup00077	331	202	68	U
78	isogroup00078	338	242	64	U
79	isogroup00079	96	63	31	U
80	isogroup00080	1381	814	394	U
81	isogroup00081	176	189	49	U
82	isogroup00082	243	181	49	U
83	isogroup00083	143	125	180	U
84	isogroup00084	393	383	127	U
85	isogroup00085	71	76	29	U
86	isogroup00086	97	101	64	U
87	isogroup00087	175	226	0	T
88	isogroup00088	270	212	74	U
89	isogroup00089	53	42	34	U
90	isogroup00090	58	121	26	U
91	isogroup00091	27	6	478	U
92	isogroup00092	863	518	18	U
93	isogroup00093	113	80	108	U
94	isogroup00094	700	1499	2	U
95	isogroup00095	1273	1641	0	T
96	isogroup00096	30	30	8	U
97	isogroup00097	1027	737	685	U
98	isogroup00098	125	157	88	U
99	isogroup00099	368	388	58	U
100	isogroup00100	810	380	199	U
101	isogroup00101	198	235	108	U
102	isogroup00102	1081	896	947	U
103	isogroup00103	152	89	8	U
104	isogroup00104	58	47	32	U
105	isogroup00105	2190	1753	1173	U
106	isogroup00106	36	36	27	U
107	isogroup00107	437	454	339	U
108	isogroup00108	36	30	134	U
109	isogroup00109	48	60	87	U
110	isogroup00110	15	8	588	U
111	isogroup00111	42	48	38	U
112	isogroup00112	500	424	217	U
113	isogroup00113	227	235	79	U
114	isogroup00114	1574	996	248	U
115	isogroup00115	883	681	833	U
116	isogroup00116	1126	1022	795	U
117	isogroup00117	31	49	26	U
118	isogroup00118	31	33	57	U
119	isogroup00119	157	128	37	U
120	isogroup00120	1	0	164	U
121	isogroup00121	33	32	26	U
122	isogroup00122	33	30	20	U
123	isogroup00123	278	276	0	T
124	isogroup00124	216	172	66	U
125	isogroup00125	124	116	52	U
126	isogroup00126	885	791	605	U
127	isogroup00127	36	49	25	U
128	isogroup00128	0	2	173	U
129	isogroup00129	620	391	11	U
130	isogroup00130	601	461	298	U
131	isogroup00131	81	48	425	U
132	isogroup00132	349	330	159	U
133	isogroup00133	284	279	203	U
134	isogroup00134	54	34	17	U
135	isogroup00135	351	298	319	U
136	isogroup00136	60	50	31	U
137	isogroup00137	120	137	48	U
138	isogroup00138	1	3	1249	U
139	isogroup00139	14	14	144	U
140	isogroup00140	133	100	9	U
141	isogroup00141	399	314	190	U
142	isogroup00142	89	90	33	U
143	isogroup00143	39	38	15	U
144	isogroup00144	528	381	375	U
145	isogroup00145	29	21	17	U
146	isogroup00146	35	31	11	U
147	isogroup00147	54	37	7	U
148	isogroup00148	61	24	1003	U
149	isogroup00149	793	631	539	U
150	isogroup00150	500	366	150	U
151	isogroup00151	836	573	636	U
152	isogroup00152	339	270	532	U
153	isogroup00153	197	212	159	U
154	isogroup00154	253	189	18	U
155	isogroup00155	529	443	342	U
156	isogroup00156	651	802	1047	U
157	isogroup00157	37	32	4	U
158	isogroup00158	39	38	6	U
159	isogroup00159	108	85	132	U
160	isogroup00160	242	417	98	U
161	isogroup00161	71	31	16	U
162	isogroup00162	3	2	55	U
163	isogroup00163	137	110	308	U
164	isogroup00164	294	218	117	U
165	isogroup00165	103	94	74	U
166	isogroup00166	874	640	405	U
167	isogroup00167	651	608	0	T
168	isogroup00168	807	663	62	U
169	isogroup00169	169	121	280	U
170	isogroup00170	4	2	426	U
171	isogroup00171	1534	933	996	U
172	isogroup00172	75	36	3	U
173	isogroup00173	48	58	14	U
174	isogroup00174	2	0	128	U
175	isogroup00175	519	552	105	U
176	isogroup00176	1526	923	624	U
177	isogroup00177	122	71	18	U
178	isogroup00178	66	66	107	U
179	isogroup00179	353	133	29	U
180	isogroup00180	228	163	119	U
181	isogroup00181	162	140	34	U
182	isogroup00182	295	214	155	U
183	isogroup00183	488	456	3	U
184	isogroup00184	22	18	4	U
185	isogroup00185	69	69	32	U
186	isogroup00186	65	47	10	U
187	isogroup00187	45	55	15	U
188	isogroup00188	146	134	157	U
189	isogroup00189	208	191	147	U
190	isogroup00190	216	158	37	U
191	isogroup00191	71	82	35	U
192	isogroup00192	0	1	100	U
193	isogroup00193	141	85	35	U
194	isogroup00194	18	28	47	U
195	isogroup00195	5	7	164	U
196	isogroup00196	43	42	302	U
197	isogroup00197	166	86	51	U
198	isogroup00198	17	17	799	U
199	isogroup00199	2	0	339	U
200	isogroup00200	51	26	9	U
201	isogroup00201	56	46	21	U
202	isogroup00202	35	39	9	U
203	isogroup00203	692	528	244	U
204	isogroup00204	41	33	17	U
205	isogroup00205	183	158	155	U
206	isogroup00206	0	0	154	B
207	isogroup00207	36	36	5	U
208	isogroup00208	44	14	10	U
209	isogroup00209	26	33	6	U
210	isogroup00210	698	469	128	U
211	isogroup00211	401	487	864	U
212	isogroup00212	116	66	40	U
213	isogroup00213	667	388	3	U
214	isogroup00214	104	55	62	U
215	isogroup00215	96	82	45	U
216	isogroup00216	34	38	15	U
217	isogroup00217	112	77	41	U
218	isogroup00218	223	137	23	U
219	isogroup00219	39	47	45	U
220	isogroup00220	0	0	44	B
221	isogroup00221	50	44	38	U
222	isogroup00222	157	66	36	U
223	isogroup00223	40	32	944	U
224	isogroup00224	211	171	99	U
225	isogroup00225	271	218	111	U
226	isogroup00226	33	24	4	U
227	isogroup00227	21	36	168	U
228	isogroup00228	34	21	17	U
229	isogroup00229	326	329	697	U
230	isogroup00230	436	309	39	U
231	isogroup00231	62	58	44	U
232	isogroup00232	85	72	674	U
233	isogroup00233	1000	663	464	U
234	isogroup00234	18	2	82	U
235	isogroup00235	955	1115	6	U
236	isogroup00236	374	300	335	U
237	isogroup00237	399	291	58	U
238	isogroup00238	35	31	24	U
239	isogroup00239	20	27	5	U
240	isogroup00240	7	8	212	U
241	isogroup00241	774	495	48	U
242	isogroup00242	30	48	6	U
243	isogroup00243	918	757	325	U
244	isogroup00244	799	1407	148	U
245	isogroup00245	111	165	109	U
246	isogroup00246	63	48	5	U
247	isogroup00247	0	0	318	B
248	isogroup00248	33	70	17	U
249	isogroup00249	14	24	78	U
250	isogroup00250	791	651	337	U
251	isogroup00251	443	273	120	U
252	isogroup00252	711	335	101	U
253	isogroup00253	128	64	18	U
254	isogroup00254	28	18	68	U
255	isogroup00255	13	9	1	U
256	isogroup00256	278	247	136	U
257	isogroup00257	314	256	190	U
258	isogroup00258	189	118	182	U
259	isogroup00259	99	82	30	U
260	isogroup00260	103	85	0	T
261	isogroup00261	67	43	19	U
262	isogroup00262	389	241	153	U
263	isogroup00263	0	0	54	B
264	isogroup00264	12	17	11	U
265	isogroup00265	98	69	185	U
266	isogroup00266	374	234	109	U
267	isogroup00267	254	185	240	U
268	isogroup00268	370	312	498	U
269	isogroup00269	30	19	24	U
270	isogroup00270	0	0	85	B
271	isogroup00271	18	15	561	U
272	isogroup00272	7	5	21	U
273	isogroup00273	19	4	2	U
274	isogroup00274	168	118	112	U
275	isogroup00275	85	87	96	U
276	isogroup00276	353	281	191	U
277	isogroup00277	60	54	16	U
278	isogroup00278	196	175	101	U
279	isogroup00279	101	94	85	U
280	isogroup00280	37	46	42	U
281	isogroup00281	38	23	13	U
282	isogroup00282	29	33	9	U
283	isogroup00283	363	400	284	U
284	isogroup00284	27	19	6	U
285	isogroup00285	27	17	8	U
286	isogroup00286	40	30	12	U
287	isogroup00287	333	257	98	U
288	isogroup00288	66	41	4	U
289	isogroup00289	220	234	288	U
290	isogroup00290	1136	754	669	U
291	isogroup00291	41	55	9	U
292	isogroup00292	140	137	93	U
293	isogroup00293	10	8	105	U
294	isogroup00294	865	752	632	U
295	isogroup00295	83	43	57	U
296	isogroup00296	148	106	52	U
297	isogroup00297	18	29	6	U
298	isogroup00298	172	128	63	U
299	isogroup00299	13	10	11	U
300	isogroup00300	20	10	15	U
301	isogroup00301	114	65	46	U
302	isogroup00302	274	227	15	U
303	isogroup00303	97	46	36	U
304	isogroup00304	57	58	38	U
305	isogroup00305	48	83	44	U
306	isogroup00306	329	273	25	U
307	isogroup00307	24	32	549	U
308	isogroup00308	210	192	247	U
309	isogroup00309	238	139	67	U
310	isogroup00310	158	127	72	U
311	isogroup00311	248	259	0	T
312	isogroup00312	50	25	535	U
313	isogroup00313	335	308	0	T
314	isogroup00314	171	199	200	U
315	isogroup00315	156	115	85	U
316	isogroup00316	51	33	61	U
317	isogroup00317	118	85	0	T
318	isogroup00318	109	109	206	U
319	isogroup00319	81	105	60	U
320	isogroup00320	7	11	34	U
321	isogroup00321	23	17	19	U
322	isogroup00322	18	8	13	U
323	isogroup00323	48	67	93	U
324	isogroup00324	268	245	143	U
325	isogroup00325	145	105	61	U
326	isogroup00326	221	222	1	U
327	isogroup00327	126	68	42	U
328	isogroup00328	149	125	98	U
329	isogroup00329	15	20	5	U
330	isogroup00330	10	10	10	U
331	isogroup00331	230	295	0	T
332	isogroup00332	13	6	10	U
333	isogroup00333	75	73	0	T
334	isogroup00334	334	321	103	U
335	isogroup00335	109	97	13	U
336	isogroup00336	33	36	36	U
337	isogroup00337	245	212	110	U
338	isogroup00338	48	41	56	U
339	isogroup00339	54	24	22	U
340	isogroup00340	58	46	18	U
341	isogroup00341	35	33	18	U
342	isogroup00342	39	25	66	U
343	isogroup00343	76	49	28	U
344	isogroup00344	31	32	54	U
345	isogroup00345	69	47	76	U
346	isogroup00346	102	164	81	U
347	isogroup00347	10	1	32	U
348	isogroup00348	34	38	14	U
349	isogroup00349	8	5	7	U
350	isogroup00350	209	150	32	U
351	isogroup00351	390	273	158	U
352	isogroup00352	0	0	142	B
353	isogroup00353	248	292	212	U
354	isogroup00354	39	18	6	U
355	isogroup00355	409	325	71	U
356	isogroup00356	207	264	90	U
357	isogroup00357	23	29	8	U
358	isogroup00358	103	109	18	U
359	isogroup00359	501	450	178	U
360	isogroup00360	47	49	46	U
361	isogroup00361	141	167	26	U
362	isogroup00362	7	9	237	U
363	isogroup00363	231	226	94	U
364	isogroup00364	64	63	9	U
365	isogroup00365	30	22	8	U
366	isogroup00366	277	286	126	U
367	isogroup00367	435	446	94	U
368	isogroup00368	346	284	65	U
369	isogroup00369	0	0	263	B
370	isogroup00370	5	12	14	U
371	isogroup00371	338	221	112	U
372	isogroup00372	429	334	213	U
373	isogroup00373	481	295	0	T
374	isogroup00374	165	176	199	U
375	isogroup00375	405	287	169	U
376	isogroup00376	64	56	44	U
377	isogroup00377	101	89	8	U
378	isogroup00378	120	101	106	U
379	isogroup00379	89	81	59	U
380	isogroup00380	602	659	1	U
381	isogroup00381	740	569	456	U
382	isogroup00382	7	6	335	U
383	isogroup00383	7	20	145	U
384	isogroup00384	26	27	4	U
385	isogroup00385	25	69	27	U
386	isogroup00386	318	258	614	U
387	isogroup00387	54	44	29	U
388	isogroup00388	32	25	11	U
389	isogroup00389	57	40	134	U
390	isogroup00390	62	56	35	U
391	isogroup00391	280	152	142	U
392	isogroup00392	12	0	682	U
393	isogroup00393	464	359	40	U
394	isogroup00394	146	112	178	U
395	isogroup00395	114	89	88	U
396	isogroup00396	165	144	132	U
397	isogroup00397	97	74	331	U
398	isogroup00398	0	0	233	B
399	isogroup00399	17	23	23	U
400	isogroup00400	402	473	148	U
401	isogroup00401	379	276	950	U
402	isogroup00402	80	74	102	U
403	isogroup00403	84	106	24	U
404	isogroup00404	288	283	104	U
405	isogroup00405	14	6	203	U
406	isogroup00406	766	662	334	U
407	isogroup00407	114	166	56	U
408	isogroup00408	64	68	49	U
409	isogroup00409	27	11	23	U
410	isogroup00410	66	86	109	U
411	isogroup00411	185	253	207	U
412	isogroup00412	40	58	6	U
413	isogroup00413	16	15	7	U
414	isogroup00414	77	73	37	U
415	isogroup00415	16	15	9	U
416	isogroup00416	15	42	2	U
417	isogroup00417	17	25	14	U
418	isogroup00418	3	7	4	U
419	isogroup00419	9	5	3	U
420	isogroup00420	291	245	80	U
421	isogroup00421	211	162	7	U
422	isogroup00422	179	106	61	U
423	isogroup00423	90	73	11	U
424	isogroup00424	89	73	15	U
425	isogroup00425	38	23	20	U
426	isogroup00426	33	26	30	U
427	isogroup00427	166	115	87	U
428	isogroup00428	183	208	144	U
429	isogroup00429	34	43	41	U
430	isogroup00430	97	71	67	U
431	isogroup00431	61	74	3	U
432	isogroup00432	106	100	78	U
433	isogroup00433	59	50	67	U
434	isogroup00434	16	21	4	U
435	isogroup00435	198	205	5	U
436	isogroup00436	9	10	8	U
437	isogroup00437	18	10	3	U
438	isogroup00438	442	372	117	U
439	isogroup00439	261	203	51	U
440	isogroup00440	41	75	19	U
441	isogroup00441	90	118	148	U
442	isogroup00442	159	130	189	U
443	isogroup00443	2	0	41	U
444	isogroup00444	71	50	64	U
445	isogroup00445	54	67	210	U
446	isogroup00446	302	200	117	U
447	isogroup00447	37	23	43	U
448	isogroup00448	21	31	24	U
449	isogroup00449	87	100	34	U
450	isogroup00450	66	60	1026	U
451	isogroup00451	45	33	28	U
452	isogroup00452	30	23	54	U
453	isogroup00453	26	19	449	U
454	isogroup00454	179	151	77	U
455	isogroup00455	46	37	6	U
456	isogroup00456	66	44	38	U
457	isogroup00457	323	299	122	U
458	isogroup00458	1077	1083	113	U
459	isogroup00459	160	119	168	U
460	isogroup00460	13	18	4	U
461	isogroup00461	65	52	12	U
462	isogroup00462	91	52	15	U
463	isogroup00463	78	92	0	T
464	isogroup00464	39	29	4	U
465	isogroup00465	5	11	11	U
466	isogroup00466	656	388	181	U
467	isogroup00467	68	71	98	U
468	isogroup00468	20	13	9	U
469	isogroup00469	16	17	15	U
470	isogroup00470	2	0	55	U
471	isogroup00471	27	33	22	U
472	isogroup00472	61	68	0	T
473	isogroup00473	13	15	103	U
474	isogroup00474	21	8	7	U
475	isogroup00475	30	48	11	U
476	isogroup00476	21	24	9	U
477	isogroup00477	28	37	0	T
478	isogroup00478	46	22	10	U
479	isogroup00479	39	11	5	U
480	isogroup00480	83	48	3	U
481	isogroup00481	13	8	3	U
482	isogroup00482	0	2	38	U
483	isogroup00483	10	0	400	U
484	isogroup00484	11	14	9	U
485	isogroup00485	10	17	6	U
486	isogroup00486	918	838	615	U
487	isogroup00487	189	302	0	T
488	isogroup00488	89	68	117	U
489	isogroup00489	251	165	154	U
490	isogroup00490	135	123	97	U
491	isogroup00491	95	79	116	U
492	isogroup00492	40	30	75	U
493	isogroup00493	1	1	62	U
494	isogroup00494	174	194	323	U
495	isogroup00495	207	148	146	U
496	isogroup00496	9	8	0	T
497	isogroup00497	107	64	45	U
498	isogroup00498	25	11	5	U
499	isogroup00499	29	38	7	U
500	isogroup00500	28	4	0	T
501	isogroup00501	317	336	181	U
502	isogroup00502	285	107	18	U
503	isogroup00503	750	455	213	U
504	isogroup00504	605	515	43	U
505	isogroup00505	284	303	17	U
506	isogroup00506	86	106	93	U
507	isogroup00507	285	289	125	U
508	isogroup00508	97	51	11	U
509	isogroup00509	64	53	5	U
510	isogroup00510	151	114	313	U
511	isogroup00511	88	58	112	U
512	isogroup00512	44	36	44	U
513	isogroup00513	18	20	37	U
514	isogroup00514	18	12	14	U
515	isogroup00515	180	91	25	U
516	isogroup00516	220	168	135	U
517	isogroup00517	96	114	119	U
518	isogroup00518	16	16	1	U
519	isogroup00519	53	14	23	U
520	isogroup00520	10	9	5	U
521	isogroup00521	187	127	318	U
522	isogroup00522	159	112	57	U
523	isogroup00523	179	144	44	U
524	isogroup00524	176	134	76	U
525	isogroup00525	110	76	43	U
526	isogroup00526	307	173	140	U
527	isogroup00527	300	249	168	U
528	isogroup00528	168	128	101	U
529	isogroup00529	246	261	135	U
530	isogroup00530	139	87	16	U
531	isogroup00531	78	46	3	U
532	isogroup00532	387	257	44	U
533	isogroup00533	55	42	16	U
534	isogroup00534	25	37	24	U
535	isogroup00535	34	20	14	U
536	isogroup00536	211	142	126	U
537	isogroup00537	106	81	27	U
538	isogroup00538	22	16	9	U
539	isogroup00539	242	169	21	U
540	isogroup00540	14	13	4	U
541	isogroup00541	0	0	129	B
542	isogroup00542	72	70	102	U
543	isogroup00543	360	258	60	U
544	isogroup00544	278	252	70	U
545	isogroup00545	82	94	74	U
546	isogroup00546	278	195	129	U
547	isogroup00547	557	619	192	U
548	isogroup00548	687	458	137	U
549	isogroup00549	58	23	27	U
550	isogroup00550	94	56	62	U
551	isogroup00551	76	66	107	U
552	isogroup00552	497	398	118	U
553	isogroup00553	28	25	36	U
554	isogroup00554	29	19	11	U
555	isogroup00555	45	47	13	U
556	isogroup00556	257	218	494	U
557	isogroup00557	55	43	3	U
558	isogroup00558	0	0	89	B
559	isogroup00559	43	44	36	U
560	isogroup00560	80	55	39	U
561	isogroup00561	38	39	36	U
562	isogroup00562	0	0	105	B
563	isogroup00563	42	31	10	U
564	isogroup00564	122	72	26	U
565	isogroup00565	26	29	10	U
566	isogroup00566	27	23	26	U
567	isogroup00567	87	60	28	U
568	isogroup00568	48	37	18	U
569	isogroup00569	38	23	6	U
570	isogroup00570	25	29	0	T
571	isogroup00571	1	0	29	U
572	isogroup00572	153	82	63	U
573	isogroup00573	174	109	93	U
574	isogroup00574	43	42	24	U
575	isogroup00575	67	143	284	U
576	isogroup00576	45	32	11	U
577	isogroup00577	20	18	28	U
578	isogroup00578	111	105	83	U
579	isogroup00579	93	55	25	U
580	isogroup00580	23	37	34	U
581	isogroup00581	144	80	62	U
582	isogroup00582	14	7	21	U
583	isogroup00583	101	57	40	U
584	isogroup00584	168	171	136	U
585	isogroup00585	176	180	46	U
586	isogroup00586	207	218	23	U
587	isogroup00587	7	10	14	U
588	isogroup00588	37	39	27	U
589	isogroup00589	921	693	257	U
590	isogroup00590	0	0	77	B
591	isogroup00591	18	20	0	T
592	isogroup00592	293	201	31	U
593	isogroup00593	2	0	53	U
594	isogroup00594	411	317	142	U
595	isogroup00595	16	15	16	U
596	isogroup00596	7	5	5	U
597	isogroup00597	989	655	179	U
598	isogroup00598	337	219	97	U
599	isogroup00599	35	108	11	U
600	isogroup00600	6	11	1	U
601	isogroup00601	32	20	42	U
602	isogroup00602	36	35	51	U
603	isogroup00603	13	23	2	U
604	isogroup00604	9	1	0	T
605	isogroup00605	20	18	16	U
606	isogroup00606	3	9	5	U
607	isogroup00607	16	28	3	U
608	isogroup00608	13	10	9	U
609	isogroup00609	146	190	193	U
610	isogroup00610	470	359	296	U
611	isogroup00611	9	13	0	T
612	isogroup00612	121	66	21	U
613	isogroup00613	296	300	59	U
614	isogroup00614	253	208	105	U
615	isogroup00615	280	198	26	U
616	isogroup00616	105	77	48	U
617	isogroup00617	590	437	412	U
618	isogroup00618	90	126	47	U
619	isogroup00619	54	39	28	U
620	isogroup00620	38	31	18	U
621	isogroup00621	127	100	52	U
622	isogroup00622	443	339	129	U
623	isogroup00623	18	21	150	U
624	isogroup00624	28	21	27	U
625	isogroup00625	49	32	12	U
626	isogroup00626	29	26	19	U
627	isogroup00627	46	46	18	U
628	isogroup00628	68	61	33	U
629	isogroup00629	22	14	159	U
630	isogroup00630	1	1	151	U
631	isogroup00631	45	41	35	U
632	isogroup00632	40	60	64	U
633	isogroup00633	31	12	3	U
634	isogroup00634	31	18	12	U
635	isogroup00635	45	42	3	U
636	isogroup00636	965	673	292	U
637	isogroup00637	58	39	21	U
638	isogroup00638	32	30	9	U
639	isogroup00639	15	18	10	U
640	isogroup00640	77	66	15	U
641	isogroup00641	23	25	31	U
642	isogroup00642	2	0	87	U
643	isogroup00643	76	68	11	U
644	isogroup00644	36	41	8	U
645	isogroup00645	32	19	8	U
646	isogroup00646	30	40	14	U
647	isogroup00647	151	82	4	U
648	isogroup00648	299	206	187	U
649	isogroup00649	17	14	6	U
650	isogroup00650	29	32	3	U
651	isogroup00651	0	0	36	B
652	isogroup00652	6	13	13	U
653	isogroup00653	7	16	33	U
654	isogroup00654	13	20	3	U
655	isogroup00655	111	113	54	U
656	isogroup00656	58	50	107	U
657	isogroup00657	21	29	10	U
658	isogroup00658	22	8	5	U
659	isogroup00659	12	9	8	U
660	isogroup00660	20	21	0	T
661	isogroup00661	14	29	15	U
662	isogroup00662	5	6	0	T
663	isogroup00663	40	21	33	U
664	isogroup00664	24	21	0	T
665	isogroup00665	19	43	20	U
666	isogroup00666	38	18	21	U
667	isogroup00667	23	26	5	U
668	isogroup00668	8	5	6	U
669	isogroup00669	163	127	16	U
670	isogroup00670	14	20	2	U
671	isogroup00671	48	10	43	U
672	isogroup00672	18	29	14	U
673	isogroup00673	5	6	4	U
674	isogroup00674	7	9	3	U
675	isogroup00675	335	455	0	T
676	isogroup00676	149	111	66	U
677	isogroup00677	114	106	40	U
678	isogroup00678	81	50	37	U
679	isogroup00679	307	177	51	U
680	isogroup00680	236	285	166	U
681	isogroup00681	61	50	10	U
682	isogroup00682	25	30	63	U
683	isogroup00683	120	103	98	U
684	isogroup00684	350	204	82	U
685	isogroup00685	73	63	40	U
686	isogroup00686	122	95	15	U
687	isogroup00687	40	40	13	U
688	isogroup00688	39	26	22	U
689	isogroup00689	202	100	0	T
690	isogroup00690	97	49	8	U
691	isogroup00691	3	0	163	U
692	isogroup00692	212	187	33	U
693	isogroup00693	235	119	81	U
694	isogroup00694	160	132	18	U
695	isogroup00695	24	44	56	U
696	isogroup00696	64	88	19	U
697	isogroup00697	30	32	136	U
698	isogroup00698	267	181	237	U
699	isogroup00699	176	166	338	U
700	isogroup00700	64	63	72	U
701	isogroup00701	61	41	71	U
702	isogroup00702	59	73	88	U
703	isogroup00703	47	53	23	U
704	isogroup00704	39	46	21	U
705	isogroup00705	383	249	19	U
706	isogroup00706	70	53	16	U
707	isogroup00707	23	33	78	U
708	isogroup00708	110	101	27	U
709	isogroup00709	64	47	81	U
710	isogroup00710	157	82	2	U
711	isogroup00711	140	135	103	U
712	isogroup00712	703	619	499	U
713	isogroup00713	128	138	68	U
714	isogroup00714	20	18	17	U
715	isogroup00715	68	59	29	U
716	isogroup00716	358	247	158	U
717	isogroup00717	130	173	4	U
718	isogroup00718	92	66	26	U
719	isogroup00719	18	26	35	U
720	isogroup00720	62	73	31	U
721	isogroup00721	23	19	15	U
722	isogroup00722	6	6	279	U
723	isogroup00723	48	46	12	U
724	isogroup00724	59	47	78	U
725	isogroup00725	116	90	57	U
726	isogroup00726	415	225	246	U
727	isogroup00727	146	109	56	U
728	isogroup00728	75	86	38	U
729	isogroup00729	142	112	15	U
730	isogroup00730	86	57	38	U
731	isogroup00731	36	41	8	U
732	isogroup00732	29	31	16	U
733	isogroup00733	33	31	3	U
734	isogroup00734	94	47	64	U
735	isogroup00735	33	22	26	U
736	isogroup00736	301	207	76	U
737	isogroup00737	307	249	118	U
738	isogroup00738	23	16	10	U
739	isogroup00739	60	34	5	U
740	isogroup00740	218	130	38	U
741	isogroup00741	29	38	17	U
742	isogroup00742	74	46	5	U
743	isogroup00743	51	38	53	U
744	isogroup00744	7	9	83	U
745	isogroup00745	9	9	7	U
746	isogroup00746	15	24	12	U
747	isogroup00747	18	21	6	U
748	isogroup00748	25	16	33	U
749	isogroup00749	17	11	15	U
750	isogroup00750	18	16	6	U
751	isogroup00751	9	18	245	U
752	isogroup00752	50	21	15	U
753	isogroup00753	46	37	38	U
754	isogroup00754	386	235	127	U
755	isogroup00755	60	59	31	U
756	isogroup00756	507	366	360	U
757	isogroup00757	111	61	324	U
758	isogroup00758	380	242	74	U
759	isogroup00759	13	21	5	U
760	isogroup00760	15	24	8	U
761	isogroup00761	13	25	15	U
762	isogroup00762	61	68	19	U
763	isogroup00763	224	199	0	T
764	isogroup00764	34	19	13	U
765	isogroup00765	107	199	0	T
766	isogroup00766	11	9	10	U
767	isogroup00767	12	10	20	U
768	isogroup00768	40	13	3	U
769	isogroup00769	76	48	122	U
770	isogroup00770	12	5	6	U
771	isogroup00771	11	8	0	T
772	isogroup00772	357	270	104	U
773	isogroup00773	3	8	0	T
774	isogroup00774	60	27	51	U
775	isogroup00775	18	3	10	U
776	isogroup00776	2	1	12	U
777	isogroup00777	17	11	1	U
778	isogroup00778	71	53	3	U
779	isogroup00779	2	5	3	U
780	isogroup00780	5	3	6	U
781	isogroup00781	124	76	142	U
782	isogroup00782	12	2	2	U
783	isogroup00783	762	598	545	U
784	isogroup00784	194	206	13	U
785	isogroup00785	26	12	5	U
786	isogroup00786	10	14	3	U
787	isogroup00787	132	79	89	U
788	isogroup00788	5	10	8	U
789	isogroup00789	30	14	3	U
790	isogroup00790	4	4	4	U
791	isogroup00791	6	8	0	T
792	isogroup00792	1	5	2	U
793	isogroup00793	4	4	0	T
794	isogroup00794	7	5	4	U
795	isogroup00795	12	3	0	T
796	isogroup00796	5	3	6	U
797	isogroup00797	5	6	2	U
798	isogroup00798	71	47	0	T
799	isogroup00799	93	54	11	U
800	isogroup00800	502	226	168	U
801	isogroup00801	163	122	98	U
802	isogroup00802	152	91	232	U
803	isogroup00803	101	93	140	U
804	isogroup00804	181	97	133	U
805	isogroup00805	180	166	89	U
806	isogroup00806	901	842	178	U
807	isogroup00807	137	102	179	U
808	isogroup00808	72	36	254	U
809	isogroup00809	646	451	342	U
810	isogroup00810	314	256	260	U
811	isogroup00811	394	302	226	U
812	isogroup00812	54	63	21	U
813	isogroup00813	94	99	29	U
814	isogroup00814	308	187	89	U
815	isogroup00815	188	125	30	U
816	isogroup00816	55	79	43	U
817	isogroup00817	87	89	135	U
818	isogroup00818	514	460	240	U
819	isogroup00819	58	63	43	U
820	isogroup00820	66	32	6	U
821	isogroup00821	291	257	194	U
822	isogroup00822	40	33	14	U
823	isogroup00823	95	64	26	U
824	isogroup00824	193	148	119	U
825	isogroup00825	73	33	6	U
826	isogroup00826	12	12	78	U
827	isogroup00827	47	22	52	U
828	isogroup00828	61	43	20	U
829	isogroup00829	85	38	25	U
830	isogroup00830	10	36	6	U
831	isogroup00831	143	124	175	U
832	isogroup00832	102	115	38	U
833	isogroup00833	118	33	45	U
834	isogroup00834	70	72	31	U
835	isogroup00835	47	64	561	U
836	isogroup00836	98	39	15	U
837	isogroup00837	22	25	65	U
838	isogroup00838	84	60	52	U
839	isogroup00839	74	60	12	U
840	isogroup00840	54	43	28	U
841	isogroup00841	57	28	0	T
842	isogroup00842	171	182	118	U
843	isogroup00843	86	72	59	U
844	isogroup00844	70	111	161	U
845	isogroup00845	0	0	271	B
846	isogroup00846	108	127	203	U
847	isogroup00847	8	14	35	U
848	isogroup00848	238	204	76	U
849	isogroup00849	235	152	89	U
850	isogroup00850	73	106	29	U
851	isogroup00851	68	79	55	U
852	isogroup00852	83	76	63	U
853	isogroup00853	157	178	5	U
854	isogroup00854	317	271	537	U
855	isogroup00855	35	38	659	U
856	isogroup00856	19	14	14	U
857	isogroup00857	57	54	21	U
858	isogroup00858	35	37	20	U
859	isogroup00859	28	33	14	U
860	isogroup00860	4	21	18	U
861	isogroup00861	49	31	43	U
862	isogroup00862	26	12	14	U
863	isogroup00863	17	12	21	U
864	isogroup00864	23	32	9	U
865	isogroup00865	62	84	60	U
866	isogroup00866	29	39	11	U
867	isogroup00867	58	42	8	U
868	isogroup00868	118	88	66	U
869	isogroup00869	10	31	7	U
870	isogroup00870	21	17	8	U
871	isogroup00871	27	18	1	U
872	isogroup00872	30	24	21	U
873	isogroup00873	343	212	165	U
874	isogroup00874	27	26	12	U
875	isogroup00875	15	22	4	U
876	isogroup00876	21	32	19	U
877	isogroup00877	9	9	5	U
878	isogroup00878	27	26	26	U
879	isogroup00879	9	11	8	U
880	isogroup00880	66	57	58	U
881	isogroup00881	55	72	30	U
882	isogroup00882	15	21	1	U
883	isogroup00883	5	28	63	U
884	isogroup00884	27	35	18	U
885	isogroup00885	37	30	12	U
886	isogroup00886	1	0	345	U
887	isogroup00887	47	37	18	U
888	isogroup00888	0	1	37	U
889	isogroup00889	50	31	0	T
890	isogroup00890	28	26	28	U
891	isogroup00891	26	13	10	U
892	isogroup00892	104	90	20	U
893	isogroup00893	108	116	135	U
894	isogroup00894	35	30	13	U
895	isogroup00895	75	40	24	U
896	isogroup00896	56	22	12	U
897	isogroup00897	463	283	197	U
898	isogroup00898	76	48	50	U
899	isogroup00899	19	18	7	U
900	isogroup00900	0	0	23	B
901	isogroup00901	171	127	43	U
902	isogroup00902	23	19	9	U
903	isogroup00903	20	25	2	U
904	isogroup00904	710	687	148	U
905	isogroup00905	109	106	107	U
906	isogroup00906	15	15	2	U
907	isogroup00907	8	14	5	U
908	isogroup00908	12	11	16	U
909	isogroup00909	18	11	10	U
910	isogroup00910	16	11	31	U
911	isogroup00911	9	9	3	U
912	isogroup00912	35	12	0	T
913	isogroup00913	14	14	12	U
914	isogroup00914	0	0	60	B
915	isogroup00915	38	18	6	U
916	isogroup00916	5	3	16	U
917	isogroup00917	2	13	3	U
918	isogroup00918	57	39	17	U
919	isogroup00919	12	9	6	U
920	isogroup00920	102	93	55	U
921	isogroup00921	38	34	48	U
922	isogroup00922	55	33	25	U
923	isogroup00923	0	1	66	U
924	isogroup00924	8	7	3	U
925	isogroup00925	11	6	4	U
926	isogroup00926	606	459	1111	U
927	isogroup00927	16	16	3	U
928	isogroup00928	200	61	5	U
929	isogroup00929	27	36	17	U
930	isogroup00930	21	6	14	U
931	isogroup00931	21	11	2	U
932	isogroup00932	427	384	103	U
933	isogroup00933	0	0	69	B
934	isogroup00934	9	11	11	U
935	isogroup00935	0	1	11	U
936	isogroup00936	5	5	3	U
937	isogroup00937	0	3	150	U
938	isogroup00938	215	127	60	U
939	isogroup00939	22	33	28	U
940	isogroup00940	116	129	8	U
941	isogroup00941	6	5	5	U
942	isogroup00942	13	9	4	U
943	isogroup00943	23	35	23	U
944	isogroup00944	329	232	571	U
945	isogroup00945	3	17	6	U
946	isogroup00946	153	84	2	U
947	isogroup00947	151	159	87	U
948	isogroup00948	109	164	60	U
949	isogroup00949	22	11	5	U
950	isogroup00950	12	11	3	U
951	isogroup00951	11	15	5	U
952	isogroup00952	6	3	3	U
953	isogroup00953	6	5	0	T
954	isogroup00954	7	12	2	U
955	isogroup00955	1	2	40	U
956	isogroup00956	11	4	1	U
957	isogroup00957	9	4	5	U
958	isogroup00958	0	0	97	B
959	isogroup00959	142	89	100	U
960	isogroup00960	5	3	0	T
961	isogroup00961	210	117	51	U
962	isogroup00962	40	28	7	U
963	isogroup00963	3	7	29	U
964	isogroup00964	58	34	10	U
965	isogroup00965	173	157	162	U
966	isogroup00966	161	109	181	U
967	isogroup00967	347	190	174	U
968	isogroup00968	219	206	28	U
969	isogroup00969	51	24	10	U
970	isogroup00970	114	101	102	U
971	isogroup00971	136	138	132	U
972	isogroup00972	69	64	37	U
973	isogroup00973	29	64	78	U
974	isogroup00974	63	73	26	U
975	isogroup00975	210	207	95	U
976	isogroup00976	105	84	33	U
977	isogroup00977	1082	515	167	U
978	isogroup00978	110	91	143	U
979	isogroup00979	96	64	27	U
980	isogroup00980	85	78	72	U
981	isogroup00981	82	47	35	U
982	isogroup00982	23	28	13	U
983	isogroup00983	663	465	242	U
984	isogroup00984	112	128	92	U
985	isogroup00985	50	28	163	U
986	isogroup00986	36	923	1720	U
987	isogroup00987	142	80	28	U
988	isogroup00988	71	40	16	U
989	isogroup00989	49	40	35	U
990	isogroup00990	151	83	56	U
991	isogroup00991	37	45	63	U
992	isogroup00992	69	34	29	U
993	isogroup00993	36	21	23	U
994	isogroup00994	298	206	26	U
995	isogroup00995	54	26	25	U
996	isogroup00996	27	25	8	U
997	isogroup00997	85	90	45	U
998	isogroup00998	41	21	21	U
999	isogroup00999	19	18	25	U
1000	isogroup01000	30	30	21	U
1001	isogroup01001	57	20	26	U
1002	isogroup01002	60	46	28	U
1003	isogroup01003	44	73	20	U
1004	isogroup01004	95	70	119	U
1005	isogroup01005	133	132	68	U
1006	isogroup01006	44	22	21	U
1007	isogroup01007	97	65	13	U
1008	isogroup01008	38	46	9	U
1009	isogroup01009	78	72	51	U
1010	isogroup01010	0	0	170	B
1011	isogroup01011	22	59	22	U
1012	isogroup01012	35	35	60	U
1013	isogroup01013	60	47	40	U
1014	isogroup01014	121	105	14	U
1015	isogroup01015	376	282	72	U
1016	isogroup01016	42	55	54	U
1017	isogroup01017	56	38	15	U
1018	isogroup01018	51	63	0	T
1019	isogroup01019	77	42	15	U
1020	isogroup01020	18	22	3	U
1021	isogroup01021	73	78	92	U
1022	isogroup01022	120	80	12	U
1023	isogroup01023	302	211	30	U
1024	isogroup01024	49	45	6	U
1025	isogroup01025	48	42	0	T
1026	isogroup01026	108	102	0	T
1027	isogroup01027	18	12	0	T
1028	isogroup01028	41	14	0	T
1029	isogroup01029	148	41	5	U
1030	isogroup01030	141	112	0	T
1031	isogroup01031	26	19	0	T
1032	isogroup01032	230	191	62	U
1033	isogroup01033	9	6	4	U
1034	isogroup01034	130	63	15	U
1035	isogroup01035	13	8	21	U
1036	isogroup01036	479	337	230	U
1037	isogroup01037	170	163	49	U
1038	isogroup01038	193	192	50	U
1039	isogroup01039	155	116	18	U
1040	isogroup01040	235	240	135	U
1041	isogroup01041	372	426	153	U
1042	isogroup01042	345	198	139	U
1043	isogroup01043	414	193	23	U
1044	isogroup01044	53	46	21	U
1045	isogroup01045	96	70	19	U
1046	isogroup01046	88	66	38	U
1047	isogroup01047	79	47	36	U
1048	isogroup01048	199	104	34	U
1049	isogroup01049	38	70	79	U
1050	isogroup01050	150	168	98	U
1051	isogroup01051	84	79	52	U
1052	isogroup01052	361	317	86	U
1053	isogroup01053	34	76	6	U
1054	isogroup01054	88	80	62	U
1055	isogroup01055	228	167	33	U
1056	isogroup01056	55	52	11	U
1057	isogroup01057	125	160	108	U
1058	isogroup01058	92	90	52	U
1059	isogroup01059	45	29	31	U
1060	isogroup01060	174	129	19	U
1061	isogroup01061	83	50	40	U
1062	isogroup01062	342	202	63	U
1063	isogroup01063	229	222	160	U
1064	isogroup01064	53	50	102	U
1065	isogroup01065	135	86	51	U
1066	isogroup01066	22	13	130	U
1067	isogroup01067	176	177	40	U
1068	isogroup01068	87	58	21	U
1069	isogroup01069	6	15	57	U
1070	isogroup01070	163	75	25	U
1071	isogroup01071	332	251	141	U
1072	isogroup01072	80	57	17	U
1073	isogroup01073	257	291	245	U
1074	isogroup01074	60	43	20	U
1075	isogroup01075	135	130	109	U
1076	isogroup01076	110	89	51	U
1077	isogroup01077	154	98	30	U
1078	isogroup01078	70	44	15	U
1079	isogroup01079	166	130	62	U
1080	isogroup01080	129	171	235	U
1081	isogroup01081	16	27	18	U
1082	isogroup01082	136	115	48	U
1083	isogroup01083	143	170	14	U
1084	isogroup01084	25	19	17	U
1085	isogroup01085	32	61	24	U
1086	isogroup01086	25	27	83	U
1087	isogroup01087	20	29	12	U
1088	isogroup01088	552	407	507	U
1089	isogroup01089	121	89	24	U
1090	isogroup01090	36	30	42	U
1091	isogroup01091	103	98	17	U
1092	isogroup01092	66	60	23	U
1093	isogroup01093	42	47	14	U
1094	isogroup01094	20	29	32	U
1095	isogroup01095	133	115	89	U
1096	isogroup01096	94	69	45	U
1097	isogroup01097	24	11	3	U
1098	isogroup01098	92	145	248	U
1099	isogroup01099	176	152	197	U
1100	isogroup01100	122	83	13	U
1101	isogroup01101	22	39	36	U
1102	isogroup01102	61	39	9	U
1103	isogroup01103	47	67	20	U
1104	isogroup01104	27	22	25	U
1105	isogroup01105	127	134	169	U
1106	isogroup01106	63	51	41	U
1107	isogroup01107	32	43	42	U
1108	isogroup01108	21	23	14	U
1109	isogroup01109	107	44	5	U
1110	isogroup01110	25	11	19	U
1111	isogroup01111	109	109	673	U
1112	isogroup01112	52	39	29	U
1113	isogroup01113	73	49	34	U
1114	isogroup01114	100	100	48	U
1115	isogroup01115	11	21	33	U
1116	isogroup01116	102	71	33	U
1117	isogroup01117	90	60	19	U
1118	isogroup01118	26	26	6	U
1119	isogroup01119	5	8	13	U
1120	isogroup01120	4	10	6	U
1121	isogroup01121	3	0	93	U
1122	isogroup01122	46	70	20	U
1123	isogroup01123	26	20	11	U
1124	isogroup01124	37	21	2	U
1125	isogroup01125	8	8	13	U
1126	isogroup01126	30	20	7	U
1127	isogroup01127	44	49	26	U
1128	isogroup01128	20	5	24	U
1129	isogroup01129	64	83	9	U
1130	isogroup01130	15	16	7	U
1131	isogroup01131	55	32	2	U
1132	isogroup01132	77	55	39	U
1133	isogroup01133	594	410	247	U
1134	isogroup01134	82	75	42	U
1135	isogroup01135	62	55	76	U
1136	isogroup01136	133	80	39	U
1137	isogroup01137	250	274	0	T
1138	isogroup01138	354	190	135	U
1139	isogroup01139	7	14	11	U
1140	isogroup01140	176	130	99	U
1141	isogroup01141	27	26	21	U
1142	isogroup01142	8	7	5	U
1143	isogroup01143	44	33	46	U
1144	isogroup01144	17	9	3	U
1145	isogroup01145	212	303	124	U
1146	isogroup01146	9	6	9	U
1147	isogroup01147	4	3	18	U
1148	isogroup01148	15	7	8	U
1149	isogroup01149	5	21	9	U
1150	isogroup01150	5	6	10	U
1151	isogroup01151	5	4	8	U
1152	isogroup01152	17	8	5	U
1153	isogroup01153	24	24	30	U
1154	isogroup01154	10	8	3	U
1155	isogroup01155	34	11	15	U
1156	isogroup01156	0	0	39	B
1157	isogroup01157	12	10	2	U
1158	isogroup01158	21	27	8	U
1159	isogroup01159	28	41	1	U
1160	isogroup01160	18	24	10	U
1161	isogroup01161	132	201	250	U
1162	isogroup01162	8	5	10	U
1163	isogroup01163	30	24	27	U
1164	isogroup01164	383	382	55	U
1165	isogroup01165	7	28	3	U
1166	isogroup01166	23	7	2	U
1167	isogroup01167	84	51	30	U
1168	isogroup01168	16	16	0	T
1169	isogroup01169	3	14	21	U
1170	isogroup01170	12	8	4	U
1171	isogroup01171	26	12	42	U
1172	isogroup01172	275	229	53	U
1173	isogroup01173	1	7	2	U
1174	isogroup01174	9	5	2	U
1175	isogroup01175	83	73	78	U
1176	isogroup01176	5	4	0	T
1177	isogroup01177	11	16	1	U
1178	isogroup01178	34	12	0	T
1179	isogroup01179	566	361	158	U
1180	isogroup01180	151	95	104	U
1181	isogroup01181	181	206	76	U
1182	isogroup01182	423	368	74	U
1183	isogroup01183	77	52	29	U
1184	isogroup01184	708	551	389	U
1185	isogroup01185	225	114	146	U
1186	isogroup01186	70	80	118	U
1187	isogroup01187	222	129	38	U
1188	isogroup01188	141	147	39	U
1189	isogroup01189	155	121	111	U
1190	isogroup01190	163	157	21	U
1191	isogroup01191	46	42	73	U
1192	isogroup01192	80	101	47	U
1193	isogroup01193	152	123	2954	U
1194	isogroup01194	221	181	88	U
1195	isogroup01195	295	204	56	U
1196	isogroup01196	193	167	50	U
1197	isogroup01197	8	4	156	U
1198	isogroup01198	81	70	71	U
1199	isogroup01199	3	7	172	U
1200	isogroup01200	121	102	108	U
1201	isogroup01201	87	45	26	U
1202	isogroup01202	111	119	69	U
1203	isogroup01203	375	255	140	U
1204	isogroup01204	155	104	30	U
1205	isogroup01205	540	394	73	U
1206	isogroup01206	63	93	6	U
1207	isogroup01207	83	99	28	U
1208	isogroup01208	86	72	62	U
1209	isogroup01209	128	103	74	U
1210	isogroup01210	38	26	8	U
1211	isogroup01211	69	61	15	U
1212	isogroup01212	85	68	33	U
1213	isogroup01213	103	82	73	U
1214	isogroup01214	24	43	36	U
1215	isogroup01215	244	156	47	U
1216	isogroup01216	94	83	109	U
1217	isogroup01217	0	0	39	B
1218	isogroup01218	66	39	28	U
1219	isogroup01219	74	85	72	U
1220	isogroup01220	139	93	85	U
1221	isogroup01221	47	35	21	U
1222	isogroup01222	27	380	16	U
1223	isogroup01223	201	242	83	U
1224	isogroup01224	6	9	154	U
1225	isogroup01225	40	23	72	U
1226	isogroup01226	122	112	50	U
1227	isogroup01227	75	48	37	U
1228	isogroup01228	60	30	28	U
1229	isogroup01229	32	30	45	U
1230	isogroup01230	93	79	66	U
1231	isogroup01231	34	52	14	U
1232	isogroup01232	64	66	67	U
1233	isogroup01233	307	473	68	U
1234	isogroup01234	80	79	33	U
1235	isogroup01235	32	17	7	U
1236	isogroup01236	495	370	438	U
1237	isogroup01237	25	24	52	U
1238	isogroup01238	49	70	15	U
1239	isogroup01239	59	62	54	U
1240	isogroup01240	42	35	8	U
1241	isogroup01241	0	4	306	U
1242	isogroup01242	57	34	5	U
1243	isogroup01243	1	0	89	U
1244	isogroup01244	50	51	39	U
1245	isogroup01245	46	35	10	U
1246	isogroup01246	45	46	7	U
1247	isogroup01247	64	41	107	U
1248	isogroup01248	40	33	43	U
1249	isogroup01249	31	17	15	U
1250	isogroup01250	17	25	7	U
1251	isogroup01251	15	20	26	U
1252	isogroup01252	85	116	20	U
1253	isogroup01253	25	9	34	U
1254	isogroup01254	28	49	50	U
1255	isogroup01255	26	38	16	U
1256	isogroup01256	71	50	25	U
1257	isogroup01257	18	25	110	U
1258	isogroup01258	0	0	78	B
1259	isogroup01259	144	191	115	U
1260	isogroup01260	35	10	32	U
1261	isogroup01261	28	22	10	U
1262	isogroup01262	110	154	463	U
1263	isogroup01263	46	82	31	U
1264	isogroup01264	72	66	56	U
1265	isogroup01265	135	114	25	U
1266	isogroup01266	218	383	220	U
1267	isogroup01267	14	8	26	U
1268	isogroup01268	275	227	135	U
1269	isogroup01269	16	23	13	U
1270	isogroup01270	51	43	17	U
1271	isogroup01271	23	22	16	U
1272	isogroup01272	19	22	15	U
1273	isogroup01273	11	15	5	U
1274	isogroup01274	80	61	53	U
1275	isogroup01275	24	29	12	U
1276	isogroup01276	44	41	28	U
1277	isogroup01277	39	22	12	U
1278	isogroup01278	84	49	51	U
1279	isogroup01279	38	35	6	U
1280	isogroup01280	78	68	39	U
1281	isogroup01281	10	10	34	U
1282	isogroup01282	239	187	293	U
1283	isogroup01283	57	39	62	U
1284	isogroup01284	36	27	14	U
1285	isogroup01285	87	90	148	U
1286	isogroup01286	13	7	25	U
1287	isogroup01287	34	42	62	U
1288	isogroup01288	20	17	25	U
1289	isogroup01289	61	61	29	U
1290	isogroup01290	27	24	28	U
1291	isogroup01291	15	10	18	U
1292	isogroup01292	18	25	22	U
1293	isogroup01293	21	22	14	U
1294	isogroup01294	25	23	17	U
1295	isogroup01295	58	69	128	U
1296	isogroup01296	35	28	5	U
1297	isogroup01297	31	41	4	U
1298	isogroup01298	6	14	20	U
1299	isogroup01299	25	27	33	U
1300	isogroup01300	70	79	49	U
1301	isogroup01301	67	41	16	U
1302	isogroup01302	6	2	57	U
1303	isogroup01303	102	64	13	U
1304	isogroup01304	0	1	117	U
1305	isogroup01305	56	28	28	U
1306	isogroup01306	3	0	49	U
1307	isogroup01307	68	35	8	U
1308	isogroup01308	52	22	18	U
1309	isogroup01309	17	27	26	U
1310	isogroup01310	1	0	117	U
1311	isogroup01311	9	22	2	U
1312	isogroup01312	38	24	8	U
1313	isogroup01313	13	22	12	U
1314	isogroup01314	4	18	0	T
1315	isogroup01315	16	3	7	U
1316	isogroup01316	20	23	1	U
1317	isogroup01317	155	157	14	U
1318	isogroup01318	9	17	9	U
1319	isogroup01319	31	33	11	U
1320	isogroup01320	33	30	76	U
1321	isogroup01321	22	18	5	U
1322	isogroup01322	8	12	11	U
1323	isogroup01323	40	27	5	U
1324	isogroup01324	36	34	25	U
1325	isogroup01325	0	0	101	B
1326	isogroup01326	152	166	86	U
1327	isogroup01327	26	9	2	U
1328	isogroup01328	3	8	41	U
1329	isogroup01329	0	0	72	B
1330	isogroup01330	0	0	57	B
1331	isogroup01331	71	31	0	T
1332	isogroup01332	38	56	79	U
1333	isogroup01333	139	164	48	U
1334	isogroup01334	12	10	8	U
1335	isogroup01335	9	10	4	U
1336	isogroup01336	10	25	3	U
1337	isogroup01337	14	7	17	U
1338	isogroup01338	8	5	1	U
1339	isogroup01339	43	37	9	U
1340	isogroup01340	29	36	13	U
1341	isogroup01341	17	10	7	U
1342	isogroup01342	18	18	3	U
1343	isogroup01343	77	46	4	U
1344	isogroup01344	7	4	2	U
1345	isogroup01345	27	18	9	U
1346	isogroup01346	27	31	9	U
1347	isogroup01347	43	23	11	U
1348	isogroup01348	20	22	2	U
1349	isogroup01349	15	13	0	T
1350	isogroup01350	105	45	72	U
1351	isogroup01351	1	0	40	U
1352	isogroup01352	0	0	11	B
1353	isogroup01353	41	34	9	U
1354	isogroup01354	31	15	7	U
1355	isogroup01355	10	10	12	U
1356	isogroup01356	24	42	8	U
1357	isogroup01357	55	22	18	U
1358	isogroup01358	0	145	483	U
1359	isogroup01359	54	48	74	U
1360	isogroup01360	15	15	9	U
1361	isogroup01361	31	3	36	U
1362	isogroup01362	45	33	20	U
1363	isogroup01363	2	11	35	U
1364	isogroup01364	7	0	19	U
1365	isogroup01365	15	7	24	U
1366	isogroup01366	60	36	0	T
1367	isogroup01367	3	13	47	U
1368	isogroup01368	34	34	28	U
1369	isogroup01369	24	27	18	U
1370	isogroup01370	16	8	3	U
1371	isogroup01371	36	31	10	U
1372	isogroup01372	13	10	4	U
1373	isogroup01373	9	4	10	U
1374	isogroup01374	18	2	2	U
1375	isogroup01375	3	8	3	U
1376	isogroup01376	0	0	62	B
1377	isogroup01377	123	180	163	U
1378	isogroup01378	12	17	4	U
1379	isogroup01379	0	0	58	B
1380	isogroup01380	386	749	0	T
1381	isogroup01381	38	38	37	U
1382	isogroup01382	4	5	3	U
1383	isogroup01383	259	126	70	U
1384	isogroup01384	22	6	12	U
1385	isogroup01385	19	32	13	U
1386	isogroup01386	0	0	20	B
1387	isogroup01387	32	20	19	U
1388	isogroup01388	8	10	10	U
1389	isogroup01389	11	13	2	U
1390	isogroup01390	85	49	21	U
1391	isogroup01391	351	195	205	U
1392	isogroup01392	15	16	13	U
1393	isogroup01393	0	0	70	B
1394	isogroup01394	0	0	43	B
1395	isogroup01395	19	8	6	U
1396	isogroup01396	94	68	11	U
1397	isogroup01397	20	9	13	U
1398	isogroup01398	10	27	22	U
1399	isogroup01399	12	11	13	U
1400	isogroup01400	25	42	18	U
1401	isogroup01401	24	34	5	U
1402	isogroup01402	11	11	8	U
1403	isogroup01403	9	12	8	U
1404	isogroup01404	6	14	6	U
1405	isogroup01405	3	9	0	T
1406	isogroup01406	31	29	1	U
1407	isogroup01407	0	1	110	U
1408	isogroup01408	5	3	6	U
1409	isogroup01409	4	9	1	U
1410	isogroup01410	9	6	13	U
1411	isogroup01411	20	15	2	U
1412	isogroup01412	76	44	20	U
1413	isogroup01413	30	11	8	U
1414	isogroup01414	25	18	2	U
1415	isogroup01415	2	4	13	U
1416	isogroup01416	4	3	1	U
1417	isogroup01417	6	4	1	U
1418	isogroup01418	100	107	480	U
1419	isogroup01419	43	25	2	U
1420	isogroup01420	34	9	9	U
1421	isogroup01421	4	2	16	U
1422	isogroup01422	0	0	61	B
1423	isogroup01423	0	1	259	U
1424	isogroup01424	0	0	13	B
1425	isogroup01425	31	69	18	U
1426	isogroup01426	18	7	5	U
1427	isogroup01427	6	3	0	T
1428	isogroup01428	2	8	0	T
1429	isogroup01429	558	352	222	U
1430	isogroup01430	15	16	13	U
1431	isogroup01431	0	2	56	U
1432	isogroup01432	8	4	2	U
1433	isogroup01433	2	3	3	U
1434	isogroup01434	4	3	0	T
1435	isogroup01435	53	21	25	U
1436	isogroup01436	8	14	3	U
1437	isogroup01437	4	3	2	U
1438	isogroup01438	8	7	0	T
1439	isogroup01439	60	23	7	U
1440	isogroup01440	93	78	394	U
1441	isogroup01441	14	37	8	U
1442	isogroup01442	23	37	22	U
1443	isogroup01443	6	10	9	U
1444	isogroup01444	8	2	1	U
1445	isogroup01445	3	4	1	U
1446	isogroup01446	10	11	3	U
1447	isogroup01447	8	14	6	U
1448	isogroup01448	283	219	267	U
1449	isogroup01449	3	3	15	U
1450	isogroup01450	12	21	2	U
1451	isogroup01451	22	16	1	U
1452	isogroup01452	8	5	13	U
1453	isogroup01453	2	3	0	T
1454	isogroup01454	13	11	4	U
1455	isogroup01455	2	0	2	U
1456	isogroup01456	6	5	0	T
1457	isogroup01457	0	8	6	U
1458	isogroup01458	2	2	3	U
1459	isogroup01459	5	4	0	T
1460	isogroup01460	765	712	9	U
1461	isogroup01461	9	3	3	U
1462	isogroup01462	32	39	48	U
1463	isogroup01463	11	8	4	U
1464	isogroup01464	120	111	17	U
1465	isogroup01465	1	2	210	U
1466	isogroup01466	3	4	2	U
1467	isogroup01467	0	3	1	U
1468	isogroup01468	0	0	4	B
1469	isogroup01469	9	3	3	U
1470	isogroup01470	5	6	3	U
1471	isogroup01471	0	4	0	AT
1472	isogroup01472	8	4	1	U
1473	isogroup01473	1	18	1	U
1474	isogroup01474	5	1	1	U
1475	isogroup01475	0	0	5	B
1476	isogroup01476	11	7	1	U
1477	isogroup01477	7	3	0	T
1478	isogroup01478	0	0	6	B
1479	isogroup01479	425	381	724	U
1480	isogroup01480	324	163	76	U
1481	isogroup01481	115	143	42	U
1482	isogroup01482	193	135	31	U
1483	isogroup01483	177	218	72	U
1484	isogroup01484	527	428	66	U
1485	isogroup01485	27	30	11	U
1486	isogroup01486	51	40	640	U
1487	isogroup01487	69	85	18	U
1488	isogroup01488	132	195	63	U
1489	isogroup01489	67	47	28	U
1490	isogroup01490	130	99	44	U
1491	isogroup01491	4	640	811	U
1492	isogroup01492	30	10	11	U
1493	isogroup01493	144	105	32	U
1494	isogroup01494	53	47	27	U
1495	isogroup01495	156	129	48	U
1496	isogroup01496	61	55	20	U
1497	isogroup01497	62	29	5	U
1498	isogroup01498	119	94	9	U
1499	isogroup01499	131	98	14	U
1500	isogroup01500	45	29	35	U
1501	isogroup01501	30	16	8	U
1502	isogroup01502	77	53	23	U
1503	isogroup01503	0	0	200	B
1504	isogroup01504	25	13	3	U
1505	isogroup01505	89	100	33	U
1506	isogroup01506	20	9	10	U
1507	isogroup01507	21	9	19	U
1508	isogroup01508	96	51	14	U
1509	isogroup01509	52	41	22	U
1510	isogroup01510	142	101	26	U
1511	isogroup01511	62	38	44	U
1512	isogroup01512	40	38	2	U
1513	isogroup01513	45	36	19	U
1514	isogroup01514	16	30	53	U
1515	isogroup01515	25	13	2	U
1516	isogroup01516	474	268	190	U
1517	isogroup01517	69	59	8	U
1518	isogroup01518	242	154	184	U
1519	isogroup01519	17	25	3	U
1520	isogroup01520	228	193	37	U
1521	isogroup01521	37	24	20	U
1522	isogroup01522	36	14	2	U
1523	isogroup01523	28	27	2	U
1524	isogroup01524	96	192	0	T
1525	isogroup01525	66	68	1	U
1526	isogroup01526	15	8	6	U
1527	isogroup01527	88	52	24	U
1528	isogroup01528	178	94	61	U
1529	isogroup01529	232	230	55	U
1530	isogroup01530	32	21	7	U
1531	isogroup01531	64	29	10	U
1532	isogroup01532	15	10	0	T
1533	isogroup01533	321	176	17	U
1534	isogroup01534	99	62	57	U
1535	isogroup01535	127	68	1	U
1536	isogroup01536	15	16	5	U
1537	isogroup01537	24	25	0	T
1538	isogroup01538	208	161	51	U
1539	isogroup01539	72	97	0	T
1540	isogroup01540	33	144	14	U
1541	isogroup01541	22	29	0	T
1542	isogroup01542	25	6	0	T
1543	isogroup01543	29	22	8	U
1544	isogroup01544	400	251	69	U
1545	isogroup01545	26	12	0	T
1546	isogroup01546	304	207	20	U
1547	isogroup01547	21	11	1	U
1548	isogroup01548	24	18	0	T
1549	isogroup01549	9	29	0	T
1550	isogroup01550	19	3	3	U
1551	isogroup01551	176	68	0	T
1552	isogroup01552	50	41	0	T
1553	isogroup01553	218	95	0	T
1554	isogroup01554	13	20	0	T
1555	isogroup01555	412	223	63	U
1556	isogroup01556	107	84	105	U
1557	isogroup01557	657	334	172	U
1558	isogroup01558	130	118	55	U
1559	isogroup01559	375	429	21	U
1560	isogroup01560	143	121	37	U
1561	isogroup01561	257	209	42	U
1562	isogroup01562	125	78	31	U
1563	isogroup01563	45	40	51	U
1564	isogroup01564	108	75	32	U
1565	isogroup01565	116	165	54	U
1566	isogroup01566	52	69	71	U
1567	isogroup01567	54	61	34	U
1568	isogroup01568	511	448	471	U
1569	isogroup01569	17	17	296	U
1570	isogroup01570	76	80	11	U
1571	isogroup01571	590	337	192	U
1572	isogroup01572	173	135	60	U
1573	isogroup01573	227	139	47	U
1574	isogroup01574	227	221	81	U
1575	isogroup01575	81	75	31	U
1576	isogroup01576	178	163	84	U
1577	isogroup01577	103	80	14	U
1578	isogroup01578	45	35	46	U
1579	isogroup01579	115	92	45	U
1580	isogroup01580	110	69	30	U
1581	isogroup01581	106	96	29	U
1582	isogroup01582	79	50	13	U
1583	isogroup01583	386	409	305	U
1584	isogroup01584	282	211	109	U
1585	isogroup01585	78	52	27	U
1586	isogroup01586	79	105	63	U
1587	isogroup01587	159	137	33	U
1588	isogroup01588	59	60	7	U
1589	isogroup01589	60	53	37	U
1590	isogroup01590	160	115	500	U
1591	isogroup01591	71	58	30	U
1592	isogroup01592	184	178	102	U
1593	isogroup01593	150	103	33	U
1594	isogroup01594	48	49	33	U
1595	isogroup01595	210	201	48	U
1596	isogroup01596	46	19	66	U
1597	isogroup01597	57	42	47	U
1598	isogroup01598	167	114	67	U
1599	isogroup01599	52	45	10	U
1600	isogroup01600	38	53	119	U
1601	isogroup01601	167	102	70	U
1602	isogroup01602	197	100	74	U
1603	isogroup01603	100	54	13	U
1604	isogroup01604	35	30	14	U
1605	isogroup01605	70	32	33	U
1606	isogroup01606	32	21	13	U
1607	isogroup01607	86	111	99	U
1608	isogroup01608	59	50	34	U
1609	isogroup01609	7	9	110	U
1610	isogroup01610	179	120	62	U
1611	isogroup01611	315	186	22	U
1612	isogroup01612	75	70	91	U
1613	isogroup01613	50	46	11	U
1614	isogroup01614	204	187	169	U
1615	isogroup01615	41	37	62	U
1616	isogroup01616	33	40	40	U
1617	isogroup01617	101	103	62	U
1618	isogroup01618	82	46	33	U
1619	isogroup01619	96	80	48	U
1620	isogroup01620	110	53	55	U
1621	isogroup01621	46	46	23	U
1622	isogroup01622	33	24	72	U
1623	isogroup01623	52	53	88	U
1624	isogroup01624	34	23	397	U
1625	isogroup01625	81	69	59	U
1626	isogroup01626	234	146	36	U
1627	isogroup01627	76	77	5	U
1628	isogroup01628	263	313	212	U
1629	isogroup01629	53	43	56	U
1630	isogroup01630	75	68	42	U
1631	isogroup01631	119	115	11	U
1632	isogroup01632	44	38	14	U
1633	isogroup01633	49	52	28	U
1634	isogroup01634	208	185	136	U
1635	isogroup01635	1	1	35	U
1636	isogroup01636	27	36	37	U
1637	isogroup01637	106	62	123	U
1638	isogroup01638	36	63	10	U
1639	isogroup01639	65	65	75	U
1640	isogroup01640	34	26	16	U
1641	isogroup01641	115	108	61	U
1642	isogroup01642	120	90	25	U
1643	isogroup01643	47	30	16	U
1644	isogroup01644	162	107	16	U
1645	isogroup01645	162	88	48	U
1646	isogroup01646	56	37	17	U
1647	isogroup01647	54	34	44	U
1648	isogroup01648	8	11	90	U
1649	isogroup01649	119	95	21	U
1650	isogroup01650	0	0	113	B
1651	isogroup01651	112	45	25	U
1652	isogroup01652	127	116	19	U
1653	isogroup01653	60	34	17	U
1654	isogroup01654	34	38	21	U
1655	isogroup01655	122	102	141	U
1656	isogroup01656	38	31	18	U
1657	isogroup01657	28	24	8	U
1658	isogroup01658	54	55	32	U
1659	isogroup01659	333	217	277	U
1660	isogroup01660	77	44	26	U
1661	isogroup01661	0	0	87	B
1662	isogroup01662	24	30	2	U
1663	isogroup01663	55	60	21	U
1664	isogroup01664	236	241	94	U
1665	isogroup01665	36	31	13	U
1666	isogroup01666	107	79	75	U
1667	isogroup01667	50	40	26	U
1668	isogroup01668	94	123	4	U
1669	isogroup01669	64	78	29	U
1670	isogroup01670	41	50	14	U
1671	isogroup01671	16	21	6	U
1672	isogroup01672	47	49	21	U
1673	isogroup01673	15	14	15	U
1674	isogroup01674	42	28	42	U
1675	isogroup01675	39	24	15	U
1676	isogroup01676	17	19	16	U
1677	isogroup01677	49	17	11	U
1678	isogroup01678	187	145	54	U
1679	isogroup01679	37	30	33	U
1680	isogroup01680	48	51	35	U
1681	isogroup01681	68	33	8	U
1682	isogroup01682	31	24	19	U
1683	isogroup01683	0	0	77	B
1684	isogroup01684	27	39	29	U
1685	isogroup01685	70	38	84	U
1686	isogroup01686	134	103	18	U
1687	isogroup01687	17	22	12	U
1688	isogroup01688	40	39	40	U
1689	isogroup01689	68	43	41	U
1690	isogroup01690	69	90	141	U
1691	isogroup01691	50	61	29	U
1692	isogroup01692	31	89	35	U
1693	isogroup01693	86	72	56	U
1694	isogroup01694	79	62	37	U
1695	isogroup01695	36	34	21	U
1696	isogroup01696	0	0	126	B
1697	isogroup01697	104	87	6	U
1698	isogroup01698	87	46	50	U
1699	isogroup01699	74	54	45	U
1700	isogroup01700	698	463	434	U
1701	isogroup01701	85	57	22	U
1702	isogroup01702	0	0	78	B
1703	isogroup01703	186	103	24	U
1704	isogroup01704	42	27	26	U
1705	isogroup01705	20	9	28	U
1706	isogroup01706	82	86	141	U
1707	isogroup01707	47	48	37	U
1708	isogroup01708	36	26	30	U
1709	isogroup01709	5	0	94	U
1710	isogroup01710	17	13	7	U
1711	isogroup01711	28	18	39	U
1712	isogroup01712	94	64	30	U
1713	isogroup01713	133	78	62	U
1714	isogroup01714	139	128	89	U
1715	isogroup01715	0	4	30	U
1716	isogroup01716	18	17	6	U
1717	isogroup01717	41	28	27	U
1718	isogroup01718	563	444	49	U
1719	isogroup01719	178	130	143	U
1720	isogroup01720	53	41	58	U
1721	isogroup01721	27	23	10	U
1722	isogroup01722	110	101	14	U
1723	isogroup01723	42	17	6	U
1724	isogroup01724	131	76	32	U
1725	isogroup01725	42	26	15	U
1726	isogroup01726	21	34	13	U
1727	isogroup01727	43	24	12	U
1728	isogroup01728	59	36	0	T
1729	isogroup01729	106	71	78	U
1730	isogroup01730	194	243	108	U
1731	isogroup01731	42	54	31	U
1732	isogroup01732	82	74	45	U
1733	isogroup01733	60	74	125	U
1734	isogroup01734	129	103	118	U
1735	isogroup01735	302	176	25	U
1736	isogroup01736	20	21	23	U
1737	isogroup01737	76	53	7	U
1738	isogroup01738	62	52	48	U
1739	isogroup01739	81	70	116	U
1740	isogroup01740	50	45	13	U
1741	isogroup01741	156	132	169	U
1742	isogroup01742	27	18	17	U
1743	isogroup01743	135	123	110	U
1744	isogroup01744	49	30	13	U
1745	isogroup01745	37	49	165	U
1746	isogroup01746	110	55	37	U
1747	isogroup01747	58	52	34	U
1748	isogroup01748	39	49	16	U
1749	isogroup01749	97	87	17	U
1750	isogroup01750	26	65	32	U
1751	isogroup01751	31	43	27	U
1752	isogroup01752	215	279	89	U
1753	isogroup01753	84	58	52	U
1754	isogroup01754	163	122	101	U
1755	isogroup01755	33	51	10	U
1756	isogroup01756	158	134	45	U
1757	isogroup01757	677	476	468	U
1758	isogroup01758	136	83	31	U
1759	isogroup01759	119	74	24	U
1760	isogroup01760	16	5	261	U
1761	isogroup01761	32	24	9	U
1762	isogroup01762	27	17	3	U
1763	isogroup01763	71	69	30	U
1764	isogroup01764	33	21	13	U
1765	isogroup01765	26	24	17	U
1766	isogroup01766	30	45	57	U
1767	isogroup01767	65	66	8	U
1768	isogroup01768	30	22	31	U
1769	isogroup01769	95	110	33	U
1770	isogroup01770	28	28	11	U
1771	isogroup01771	25	6	14	U
1772	isogroup01772	107	60	15	U
1773	isogroup01773	47	43	27	U
1774	isogroup01774	12	30	16	U
1775	isogroup01775	23	27	6	U
1776	isogroup01776	46	55	67	U
1777	isogroup01777	36	22	48	U
1778	isogroup01778	35	43	14	U
1779	isogroup01779	165	95	112	U
1780	isogroup01780	16	20	10	U
1781	isogroup01781	32	31	27	U
1782	isogroup01782	264	236	96	U
1783	isogroup01783	28	9	5	U
1784	isogroup01784	31	32	53	U
1785	isogroup01785	88	56	6	U
1786	isogroup01786	4	0	37	U
1787	isogroup01787	37	20	16	U
1788	isogroup01788	53	42	83	U
1789	isogroup01789	367	217	106	U
1790	isogroup01790	15	25	51	U
1791	isogroup01791	2	7	21	U
1792	isogroup01792	47	26	22	U
1793	isogroup01793	10	27	18	U
1794	isogroup01794	38	35	11	U
1795	isogroup01795	60	57	21	U
1796	isogroup01796	20	10	20	U
1797	isogroup01797	34	38	32	U
1798	isogroup01798	30	22	22	U
1799	isogroup01799	16	30	25	U
1800	isogroup01800	55	45	6	U
1801	isogroup01801	27	14	30	U
1802	isogroup01802	0	1	243	U
1803	isogroup01803	18	50	54	U
1804	isogroup01804	33	30	23	U
1805	isogroup01805	13	21	10	U
1806	isogroup01806	27	22	5	U
1807	isogroup01807	97	49	24	U
1808	isogroup01808	13	17	14	U
1809	isogroup01809	65	67	28	U
1810	isogroup01810	28	22	15	U
1811	isogroup01811	64	79	42	U
1812	isogroup01812	0	1	71	U
1813	isogroup01813	64	41	43	U
1814	isogroup01814	143	73	57	U
1815	isogroup01815	52	57	45	U
1816	isogroup01816	34	38	30	U
1817	isogroup01817	225	100	77	U
1818	isogroup01818	10	15	17	U
1819	isogroup01819	25	22	5	U
1820	isogroup01820	14	15	1	U
1821	isogroup01821	67	119	71	U
1822	isogroup01822	41	23	6	U
1823	isogroup01823	45	32	12	U
1824	isogroup01824	120	107	53	U
1825	isogroup01825	6	12	10	U
1826	isogroup01826	19	19	44	U
1827	isogroup01827	21	35	37	U
1828	isogroup01828	64	48	55	U
1829	isogroup01829	312	285	198	U
1830	isogroup01830	24	18	2	U
1831	isogroup01831	62	80	13	U
1832	isogroup01832	30	26	8	U
1833	isogroup01833	57	54	70	U
1834	isogroup01834	45	29	15	U
1835	isogroup01835	8	7	179	U
1836	isogroup01836	18	12	24	U
1837	isogroup01837	49	58	19	U
1838	isogroup01838	193	217	99	U
1839	isogroup01839	74	91	82	U
1840	isogroup01840	123	115	122	U
1841	isogroup01841	79	77	43	U
1842	isogroup01842	102	179	141	U
1843	isogroup01843	9	14	16	U
1844	isogroup01844	10	6	11	U
1845	isogroup01845	32	15	24	U
1846	isogroup01846	75	48	74	U
1847	isogroup01847	36	22	11	U
1848	isogroup01848	35	36	11	U
1849	isogroup01849	54	38	10	U
1850	isogroup01850	38	32	11	U
1851	isogroup01851	26	27	14	U
1852	isogroup01852	0	1	157	U
1853	isogroup01853	33	52	5	U
1854	isogroup01854	98	87	92	U
1855	isogroup01855	138	93	40	U
1856	isogroup01856	31	19	6	U
1857	isogroup01857	45	26	46	U
1858	isogroup01858	44	50	21	U
1859	isogroup01859	34	38	29	U
1860	isogroup01860	41	26	17	U
1861	isogroup01861	56	56	10	U
1862	isogroup01862	38	13	74	U
1863	isogroup01863	13	6	3	U
1864	isogroup01864	57	31	11	U
1865	isogroup01865	95	65	82	U
1866	isogroup01866	35	18	12	U
1867	isogroup01867	24	14	13	U
1868	isogroup01868	1	3	20	U
1869	isogroup01869	52	28	8	U
1870	isogroup01870	69	59	50	U
1871	isogroup01871	240	178	87	U
1872	isogroup01872	241	257	11	U
1873	isogroup01873	62	46	9	U
1874	isogroup01874	41	36	35	U
1875	isogroup01875	152	118	32	U
1876	isogroup01876	13	20	9	U
1877	isogroup01877	27	18	13	U
1878	isogroup01878	5	14	9	U
1879	isogroup01879	14	17	38	U
1880	isogroup01880	33	35	116	U
1881	isogroup01881	14	18	44	U
1882	isogroup01882	88	38	79	U
1883	isogroup01883	32	24	18	U
1884	isogroup01884	102	94	14	U
1885	isogroup01885	29	26	14	U
1886	isogroup01886	77	70	40	U
1887	isogroup01887	7	5	29	U
1888	isogroup01888	48	49	25	U
1889	isogroup01889	23	51	15	U
1890	isogroup01890	8	26	1	U
1891	isogroup01891	416	646	347	U
1892	isogroup01892	65	54	25	U
1893	isogroup01893	26	22	10	U
1894	isogroup01894	50	41	143	U
1895	isogroup01895	22	14	72	U
1896	isogroup01896	7	17	15	U
1897	isogroup01897	71	92	113	U
1898	isogroup01898	66	75	25	U
1899	isogroup01899	74	67	62	U
1900	isogroup01900	15	16	13	U
1901	isogroup01901	61	61	97	U
1902	isogroup01902	18	26	0	T
1903	isogroup01903	34	32	2	U
1904	isogroup01904	16	32	10	U
1905	isogroup01905	97	79	69	U
1906	isogroup01906	24	39	7	U
1907	isogroup01907	54	88	36	U
1908	isogroup01908	23	21	26	U
1909	isogroup01909	19	17	52	U
1910	isogroup01910	18	35	49	U
1911	isogroup01911	23	16	9	U
1912	isogroup01912	24	45	2	U
1913	isogroup01913	18	17	12	U
1914	isogroup01914	16	20	5	U
1915	isogroup01915	11	9	2	U
1916	isogroup01916	0	0	246	B
1917	isogroup01917	21	20	22	U
1918	isogroup01918	31	34	25	U
1919	isogroup01919	51	35	33	U
1920	isogroup01920	29	18	44	U
1921	isogroup01921	0	1	69	U
1922	isogroup01922	120	97	92	U
1923	isogroup01923	151	60	36	U
1924	isogroup01924	29	15	23	U
1925	isogroup01925	29	12	5	U
1926	isogroup01926	31	37	5	U
1927	isogroup01927	47	48	33	U
1928	isogroup01928	63	30	13	U
1929	isogroup01929	16	18	26	U
1930	isogroup01930	47	45	23	U
1931	isogroup01931	8	10	14	U
1932	isogroup01932	32	27	23	U
1933	isogroup01933	49	56	58	U
1934	isogroup01934	10	9	17	U
1935	isogroup01935	40	36	49	U
1936	isogroup01936	48	23	2	U
1937	isogroup01937	83	67	13	U
1938	isogroup01938	158	125	141	U
1939	isogroup01939	8	13	10	U
1940	isogroup01940	1	0	123	U
1941	isogroup01941	33	41	30	U
1942	isogroup01942	17	25	43	U
1943	isogroup01943	23	18	11	U
1944	isogroup01944	24	19	6	U
1945	isogroup01945	9	27	8	U
1946	isogroup01946	20	23	55	U
1947	isogroup01947	72	53	12	U
1948	isogroup01948	68	93	52	U
1949	isogroup01949	11	8	5	U
1950	isogroup01950	153	77	52	U
1951	isogroup01951	56	75	45	U
1952	isogroup01952	223	128	150	U
1953	isogroup01953	81	57	18	U
1954	isogroup01954	19	29	40	U
1955	isogroup01955	38	51	36	U
1956	isogroup01956	111	80	128	U
1957	isogroup01957	65	29	15	U
1958	isogroup01958	22	11	20	U
1959	isogroup01959	40	20	11	U
1960	isogroup01960	29	20	22	U
1961	isogroup01961	22	12	27	U
1962	isogroup01962	7	15	1	U
1963	isogroup01963	33	18	14	U
1964	isogroup01964	26	27	12	U
1965	isogroup01965	30	42	36	U
1966	isogroup01966	0	0	51	B
1967	isogroup01967	55	50	37	U
1968	isogroup01968	20	18	13	U
1969	isogroup01969	63	39	7	U
1970	isogroup01970	29	13	57	U
1971	isogroup01971	6	10	5	U
1972	isogroup01972	0	0	162	B
1973	isogroup01973	10	6	10	U
1974	isogroup01974	17	22	9	U
1975	isogroup01975	28	15	70	U
1976	isogroup01976	27	37	18	U
1977	isogroup01977	20	23	0	T
1978	isogroup01978	21	39	1	U
1979	isogroup01979	9	5	14	U
1980	isogroup01980	64	57	33	U
1981	isogroup01981	25	16	26	U
1982	isogroup01982	146	188	165	U
1983	isogroup01983	45	28	30	U
1984	isogroup01984	20	25	15	U
1985	isogroup01985	70	27	48	U
1986	isogroup01986	23	10	0	T
1987	isogroup01987	38	30	26	U
1988	isogroup01988	475	279	46	U
1989	isogroup01989	21	20	36	U
1990	isogroup01990	36	39	15	U
1991	isogroup01991	49	24	2	U
1992	isogroup01992	22	12	1	U
1993	isogroup01993	2	11	2	U
1994	isogroup01994	84	75	103	U
1995	isogroup01995	7	11	2	U
1996	isogroup01996	102	105	1	U
1997	isogroup01997	70	114	35	U
1998	isogroup01998	13	21	8	U
1999	isogroup01999	22	10	4	U
[truncated: 16,980 more rows]
